# Supplementary material for: Application of factor analytic and spatial mixed models for the analysis of multi-environment trials in common bean (Phaseolus vulgaris L.) in Ethiopia
Source: PLoS One. 2024 Apr 18;19(4):e0301534. doi: 10.1371/journal.pone.0301534 (PMC11025897; doi:10.1371/journal.pone.0301534)
Supplement: S1 File — (TXT) [file pone.0301534.s001.txt]

Trial	Genotype	DTF	DTM	PPP	YLD
AK16PVT	DAB 220	38.33	75.67	7.33	0.86
AK16PVT	DAB 237	37	74.33	7.47	0.98
AK16PVT	DAB 241	34.33	74	6.47	1.01
AK16PVT	DAB 245	34.33	74.67	6.53	1.03
AK16PVT	DAB 247	35.33	74	7.07	1.12
AK16PVT	DAB 251	36	74.33	7.13	1.2
AK16PVT	DAB 259	33.67	73	6.2	1.09
AK16PVT	DAB 265	36	74	7.4	0.96
AK16PVT	DAB 278	35.67	74.67	5.13	1.09
AK16PVT	DAB 283	38	73	5.87	0.98
AK16PVT	DAB 288	36.33	76	5.87	1.05
AK16PVT	DAB 292	34.33	73.67	5.93	1.06
AK16PVT	DAB 298	36.33	74.67	6.07	0.83
AK16PVT	DAB 320	35	75.33	7.6	1.16
AK16PVT	DAB 396	33.67	76	7.73	1.4
AK16PVT	GLP 2	40	80.67	9	1.26
AN15PVT	DAB 220	47.67	91	9.27	2.38
AN15PVT	DAB 237	48.33	91	13.07	2.71
AN15PVT	DAB 241	46	88.67	8.67	2.17
AN15PVT	DAB 245	46.33	88.67	10.33	2.2
AN15PVT	DAB 247	47.33	91	12.53	2.6
AN15PVT	DAB 251	48.67	91	15.93	2.72
AN15PVT	DAB 259	47.33	90.33	11.67	2.62
AN15PVT	DAB 265	49	92.33	15.93	2.69
AN15PVT	DAB 278	48	90.33	11.87	2.66
AN15PVT	DAB 283	46.33	88.67	17.07	1.75
AN15PVT	DAB 288	45.33	90.67	11.67	2.4
AN15PVT	DAB 292	45.67	89	11.93	2.82
AN15PVT	DAB 298	48	91.67	8.33	2.42
AN15PVT	DAB 320	48.67	93	14.47	2.79
AN15PVT	DAB 396	45.67	90	11.27	2.28
AN15PVT	GLP 2	49.67	92.33	16.27	2.52
AN17NVT	DAB 220	32.33	89.33	9.87	3.64
AN17NVT	DAB 237	30.33	86.67	12.07	3.81
AN17NVT	DAB 241	30.67	86.67	8.6	3.59
AN17NVT	DAB 245	31.67	87.67	7.5	4.02
AN17NVT	DAB 247	31.33	89.67	9.8	3.76
AN17NVT	DAB 251	33.67	92	12.93	3.6
AN17NVT	DAB 259	31.33	88	14.33	4.04
AN17NVT	DAB 265	30	90.67	13.07	4.05
AN17NVT	DAB 278	31.67	86.33	11.93	3.27
AN17NVT	DAB 283	32	86.33	12.93	3.59
AN17NVT	DAB 288	30.67	88.67	8.93	3.23
AN17NVT	DAB 292	29.33	86.33	10.33	4.31
AN17NVT	DAB 298	31	91	8.4	3.57
AN17NVT	DAB 320	37.67	88.33	11.2	3.86
AN17NVT	DAB 396	29.33	86.33	9.73	3.11
AN17NVT	GLP 2	38.33	92.33	13.33	3.81
AN18NVT	DAB 220	42	91	9.33	2.19
AN18NVT	DAB 237	42	87.33	12.2	2.12
AN18NVT	DAB 241	44	89.67	7	1.69
AN18NVT	DAB 245	43.67	91.67	7.67	1.89
AN18NVT	DAB 247	44	92.33	8.6	2.36
AN18NVT	DAB 251	47.33	92.33	11.33	2.22
AN18NVT	DAB 259	44	87.67	9.07	1.89
AN18NVT	DAB 265	43	90	10.27	1.84
AN18NVT	DAB 278	43.33	88.33	8.8	2.29
AN18NVT	DAB 283	42.67	88.33	9.73	2.27
AN18NVT	DAB 288	43.33	91.67	8.13	2.29
AN18NVT	DAB 292	42	89	11.4	2.4
AN18NVT	DAB 298	42.33	90.67	8.93	1.86
AN18NVT	DAB 320	47.33	89.33	17.07	2.1
AN18NVT	DAB 396	43.67	88	10.13	2.24
AN18NVT	GLP 2	48.67	91	11.27	1.94
AN18NVT	NUA 94	45	91.33	8.87	2.21
AN18NVT	NUA 99	46.33	91.33	9.6	2
AT16PVT	DAB 220	35.33	73	7.6	2.03
AT16PVT	DAB 237	35	71.67	11.2	2.17
AT16PVT	DAB 241	35.33	74.33	11.87	2.56
AT16PVT	DAB 245	36	75	9.87	2.45
AT16PVT	DAB 247	35.33	73	8.6	2
AT16PVT	DAB 251	35.67	76.33	14.07	2.87
AT16PVT	DAB 259	35.33	72	9.73	2.12
AT16PVT	DAB 265	35.33	76	11.8	1.85
AT16PVT	DAB 278	35.33	75	10.33	2.35
AT16PVT	DAB 283	35.67	73.33	15.47	2.71
AT16PVT	DAB 288	35.67	74.33	9.27	2.43
AT16PVT	DAB 292	35	73.67	9.93	1.91
AT16PVT	DAB 298	35.67	74.33	9.47	2.01
AT16PVT	DAB 320	39.33	76	12.87	1.64
AT16PVT	DAB 396	36	72.67	13.87	2.37
AT16PVT	GLP 2	40.33	79.67	10.2	1.9
AT17NVT	DAB 220	29	72.33	10.8	3.04
AT17NVT	DAB 237	28	69.67	11.13	3.39
AT17NVT	DAB 241	31	69	8.87	2.2
AT17NVT	DAB 245	29.33	69.67	8.4	2.61
AT17NVT	DAB 247	28.67	70	10.13	3.27
AT17NVT	DAB 251	30.33	72.67	11.27	3.2
AT17NVT	DAB 259	28.67	69	8.6	2.19
AT17NVT	DAB 265	29.67	70	10.87	2.51
AT17NVT	DAB 278	30	70	11.2	2.32
AT17NVT	DAB 283	31	72	12.67	2.82
AT17NVT	DAB 288	29	70.67	10.87	3.24
AT17NVT	DAB 292	28.33	69	8.47	3.42
AT17NVT	DAB 298	29	72.33	12.13	2.99
AT17NVT	DAB 320	33.33	74	10.73	2.91
AT17NVT	DAB 396	29.67	69.33	9.13	2.86
AT17NVT	GLP 2	33.33	74.33	14.93	2.53
GF17NVT	DAB 220	30.67	68	18.57	1.09
GF17NVT	DAB 237	30.67	68	19.8	1.58
GF17NVT	DAB 241	30.67	68	21.2	1.67
GF17NVT	DAB 245	30.67	68	19.77	1.89
GF17NVT	DAB 247	30.33	68	20.23	1.68
GF17NVT	DAB 251	31.67	68	17.43	1.37
GF17NVT	DAB 259	31	68	18.8	1.82
GF17NVT	DAB 265	31	68	23.53	1.79
GF17NVT	DAB 278	31	68	17.67	1.83
GF17NVT	DAB 283	30.33	68	22.53	1.12
GF17NVT	DAB 288	30.33	68	20.43	1.76
GF17NVT	DAB 292	30	68	22.57	1.9
GF17NVT	DAB 298	31.33	68	14.2	1.81
GF17NVT	DAB 320	31	68	19.1	1.5
GF17NVT	DAB 396	31	68	23.57	2.19
GF17NVT	GLP 2	32.33	76	17.87	0.98
GF18NVT	DAB 220	31.33	82.33	9.9	0.48
GF18NVT	DAB 237	31.33	82.33	11	0.73
GF18NVT	DAB 241	31	81.33	9.7	0.88
GF18NVT	DAB 245	31	81.33	10.13	0.76
GF18NVT	DAB 247	31	81.67	22.1	0.99
GF18NVT	DAB 251	33.33	82	18.67	1.06
GF18NVT	DAB 259	31	81.33	8.77	0.84
GF18NVT	DAB 265	31.33	82.67	10.8	0.94
GF18NVT	DAB 278	31	82	12.13	1.11
GF18NVT	DAB 283	31	82	14.77	0.81
GF18NVT	DAB 288	31.33	82	6.23	0.97
GF18NVT	DAB 292	31	82.33	11.33	1.06
GF18NVT	DAB 298	32	82.67	11.2	1.11
GF18NVT	DAB 320	31.33	82.33	12	0.77
GF18NVT	DAB 396	31	82.67	13.23	1.11
GF18NVT	GLP 2	39.33	83	12	1.15
GF18NVT	NUA 94	39.33	82.67	13.03	1.05
GF18NVT	NUA 99	37	82.67	8.87	0.94
KB17NVT	DAB 220	47.33	73.67	5.67	1.14
KB17NVT	DAB 237	41.67	69.33	6.33	2.22
KB17NVT	DAB 241	47.67	74.67	6.33	2.35
KB17NVT	DAB 245	43.67	69.67	6.67	1.74
KB17NVT	DAB 247	45.67	72.67	4.33	1.3
KB17NVT	DAB 251	42	69.67	7	1.49
KB17NVT	DAB 259	44.67	69.67	6.67	2.07
KB17NVT	DAB 265	45	72	7.67	2.24
KB17NVT	DAB 278	44	70.33	7.67	1.75
KB17NVT	DAB 283	42.67	70	5.67	1.82
KB17NVT	DAB 288	43.33	70	6.33	1.38
KB17NVT	DAB 292	45.67	73	6.33	1.78
KB17NVT	DAB 298	47.33	73	6	2.14
KB17NVT	DAB 320	45.33	69.67	6	1.68
KB17NVT	DAB 396	45	69.67	7	1.77
KB17NVT	GLP 2	45.33	72.33	8.33	2.7
MK16PVT	DAB 220	30.67	67.67	7.8	2.36
MK16PVT	DAB 237	31.67	65	11.93	2.52
MK16PVT	DAB 241	30.67	65	10.27	2.52
MK16PVT	DAB 245	30	65.33	11.47	2.54
MK16PVT	DAB 247	29.67	65.67	11.27	2.62
MK16PVT	DAB 251	31.67	67.67	11	2.18
MK16PVT	DAB 259	29.67	64.33	11.33	2.42
MK16PVT	DAB 265	30.67	66.33	10.13	2.55
MK16PVT	DAB 278	30	65	11.47	2.56
MK16PVT	DAB 283	30.33	64.33	13.13	2.22
MK16PVT	DAB 288	31.33	67.33	11.27	2.32
MK16PVT	DAB 292	29.67	65	10.53	2.64
MK16PVT	DAB 298	30.33	66	11.8	2.1
MK16PVT	DAB 320	33.33	67.33	13.4	2.57
MK16PVT	DAB 396	30.67	65.33	10.93	2.63
MK16PVT	GLP 2	33.67	67.67	12.73	2.37
MK17NVT	DAB 220	28.67	73.33	13.87	3.58
MK17NVT	DAB 237	28	74.33	16.53	3.71
MK17NVT	DAB 241	28.33	73.33	14.13	3.48
MK17NVT	DAB 245	28.33	73	10.47	3.42
MK17NVT	DAB 247	28.33	74.67	12.53	3.72
MK17NVT	DAB 251	28.33	73.33	16.93	3.63
MK17NVT	DAB 259	28.33	73.67	14.73	3.91
MK17NVT	DAB 265	28.67	73.67	14.87	3.66
MK17NVT	DAB 278	28.67	73.33	13.33	3.6
MK17NVT	DAB 283	27.67	72.33	17	2.83
MK17NVT	DAB 288	28.33	71	13.13	3.62
MK17NVT	DAB 292	29	74.33	10.33	3.16
MK17NVT	DAB 298	29	73.33	12.2	3.3
MK17NVT	DAB 320	28.67	73.33	13.67	3.54
MK17NVT	DAB 396	27.67	73	14.47	3.03
MK17NVT	GLP 2	29.67	74	13.53	3.1
MK18NVT	DAB 220	35.33	79	8.27	1.7
MK18NVT	DAB 237	34.33	78.67	13.2	2.1
MK18NVT	DAB 241	35.67	79.67	8.67	1.85
MK18NVT	DAB 245	35.33	79.67	8	2.29
MK18NVT	DAB 247	35.67	80	8.87	1.56
MK18NVT	DAB 251	36.67	79.33	13.2	1.79
MK18NVT	DAB 259	35.33	79	10.73	2.13
MK18NVT	DAB 265	35.67	79.67	12.47	2.1
MK18NVT	DAB 278	35.33	80.33	10.13	1.97
MK18NVT	DAB 283	35.33	80.67	12.33	1.9
MK18NVT	DAB 288	35	78.33	10.87	1.86
MK18NVT	DAB 292	35.33	79.67	15.13	1.82
MK18NVT	DAB 298	35.67	80	13.6	2.1
MK18NVT	DAB 320	35.67	79	11.73	1.74
MK18NVT	DAB 396	35.33	78.67	11.33	1.99
MK18NVT	GLP 2	36.67	79.33	15.6	1.89
MK18NVT	NUA 94	36.33	79.33	12.07	2.07
MK18NVT	NUA 99	36.67	79	10.73	1.73
PW16PVT	DAB 220	37.33	78	6.27	1.85
PW16PVT	DAB 237	37.67	76.33	7.27	1.83
PW16PVT	DAB 241	37	74.33	5.73	1.69
PW16PVT	DAB 245	36.67	75.33	5.47	1.89
PW16PVT	DAB 247	37.67	79.33	6	2.12
PW16PVT	DAB 251	37.33	77	7.07	1.95
PW16PVT	DAB 259	37	77.33	6.07	1.74
PW16PVT	DAB 265	37	79.33	8	1.92
PW16PVT	DAB 278	37	74.33	5.13	1.7
PW16PVT	DAB 283	39.33	75.33	7.53	1.46
PW16PVT	DAB 288	37	79	7.2	1.98
PW16PVT	DAB 292	36	76.33	5.4	1.54
PW16PVT	DAB 298	36.67	79.67	4.87	1.53
PW16PVT	DAB 320	41.33	78	6.4	1.66
PW16PVT	DAB 396	37.33	75.67	6.87	1.71
PW16PVT	GLP 2	46	81.33	9.4	1.85
PW17NVT	DAB 220	32.33	77	16.13	0.89
PW17NVT	DAB 237	32	76.33	18.67	0.88
PW17NVT	DAB 241	32.67	75.33	16	0.79
PW17NVT	DAB 245	32	78	13.53	0.88
PW17NVT	DAB 247	32	75.67	15.07	0.9
PW17NVT	DAB 251	33	75	19.27	0.78
PW17NVT	DAB 259	32	74.33	18.47	0.86
PW17NVT	DAB 265	32.33	79	18.6	0.88
PW17NVT	DAB 278	33	75.67	13.33	0.72
PW17NVT	DAB 283	32	74.33	16.53	0.7
PW17NVT	DAB 288	32	75.67	14.13	0.87
PW17NVT	DAB 292	32	77	12.4	0.62
PW17NVT	DAB 298	34	76.67	14	0.69
PW17NVT	DAB 320	35	76.33	13.87	0.59
PW17NVT	DAB 396	32.67	76.67	18	0.66
PW17NVT	GLP 2	39.33	80.33	17.27	0.99
SK18NVT	DAB 220	39	76.67	10.6	1.31
SK18NVT	DAB 237	38.33	75.33	11.2	1.49
SK18NVT	DAB 241	43	78.67	10.2	1.1
SK18NVT	DAB 245	41.33	78.33	9.07	1.51
SK18NVT	DAB 247	40	77.67	8.67	1.42
SK18NVT	DAB 251	46.33	80.33	11.07	1.44
SK18NVT	DAB 259	40.67	78.33	12.73	1.67
SK18NVT	DAB 265	41.67	79	10.93	1.39
SK18NVT	DAB 278	43.33	79.67	9.93	1.41
SK18NVT	DAB 283	40	75.67	10.47	1.46
SK18NVT	DAB 288	40	76.67	10.13	1.41
SK18NVT	DAB 292	39	76	9.47	1.29
SK18NVT	DAB 298	39.67	75.33	10.6	1.37
SK18NVT	DAB 320	45	81.33	11	1.18
SK18NVT	DAB 396	42	78.67	12.4	1.49
SK18NVT	GLP 2	47	82	10.53	0.82
SK18NVT	NUA 94	46.67	83	9.27	1.19
SK18NVT	NUA 99	48	84	9.93	1.13
SR18NVT	DAB 220	38	80.67	10.33	2.23
SR18NVT	DAB 237	38.33	80.67	9.07	2.73
SR18NVT	DAB 241	37	78.67	8.53	2.09
SR18NVT	DAB 245	37	79	10.8	2.59
SR18NVT	DAB 247	37.33	80.33	10.2	2.41
SR18NVT	DAB 251	39	80.33	9.2	1.94
SR18NVT	DAB 259	37.67	79.67	8.93	2.08
SR18NVT	DAB 265	37	81	10.93	2.15
SR18NVT	DAB 278	37	80	9.87	2.32
SR18NVT	DAB 283	39	78	10.53	1.81
SR18NVT	DAB 288	37	79.67	10.47	2.19
SR18NVT	DAB 292	37	79	11.93	2.28
SR18NVT	DAB 298	37.67	81.67	10.93	2.03
SR18NVT	DAB 320	43	82	8.27	1.76
SR18NVT	DAB 396	37	78.67	10.47	2.01
SR18NVT	GLP 2	47	83.33	11.33	2
SR18NVT	NUA 94	41	81	10.2	2
SR18NVT	NUA 99	43	82.33	10.13	1.99
